# Supplementary material for: A Highly Unstable and Elusive Plasmid That Encodes the Type III Secretion System Is Necessary for Full Virulence in the Marine Fish Pathogen Photobacterium damselae subsp. piscicida
Source: Int J Mol Sci. 2022 Apr 25;23(9):4729. doi: 10.3390/ijms23094729 (PMC9105992; doi:10.3390/ijms23094729)
Supplement: Supplementary file 1 [file ijms-23-04729-s001.zip]

Archive with 2 entries (2 files):
- Supplementary material_Figures.pdf
- Supplementary material_Table S1.xlsx
